# Supplementary material for: Weighted Single-Step GWAS Reveals Genomic Regions Associated with Female Fertility in the Spanish Retinta Beef Cattle
Source: Animals (Basel). 2025 Sep 11;15(18):2665. doi: 10.3390/ani15182665 (PMC12466598; doi:10.3390/ani15182665)
Supplement: Supplementary file 1 [file animals-15-02665-s001.zip]

Archive with 7 entries (7 files):
- Figure S2.png
- Figure S3.png
- Figure S4.png
- Figure S5.png
- Figure S6.png
- Supplementary_tables.xlsx
- Figure S1.png
