# Supplementary material for: Weighted Single-Step GWAS Reveals Genomic Regions Associated with Female Fertility in the Spanish Retinta Beef Cattle
Source: Animals (Basel). 2025 Sep 11;15(18):2665. doi: 10.3390/ani15182665 (PMC12466598; doi:10.3390/ani15182665)
Supplement: Supplementary file 1 [file animals-15-02665-s001.zip › Supplementary_tables.xlsx]

## Sheet: S1
TRAIT	Window ID	Window Size (number of SNP)	CHR	Start Position	End Position	Variance explained %	GENES
AFC	2_55	26	2	55729126	56636575	1.80078	LRP1B
AFC	2_57	21	2	57619846	58600302	2.43676	ENSBTAG00000017629, NXPH2, ENSBTAG00000061537, SPOPL
AFC	2_59	23	2	59068716	60041955	2.02754	ENSBTAG00000064318, ENSBTAG00000072251, HNMT, ENSBTAG00000072233, ENSBTAG00000075344, THSD7B, U6
AFC	2_60	23	2	60087290	61080508	5.47791	ENSBTAG00000021755, ENSBTAG00000066098, ENSBTAG00000070030, ENSBTAG00000074523, ENSBTAG00000067793
AFC	2_61	17	2	61168052	62163921	1.27989	ENSBTAG00000069319, CXCR4, ENSBTAG00000067777, ENSBTAG00000074933, DARS1, MCM6, ENSBTAG00000073054, LCT, ENSBTAG00000077175, UBXN4, R3HDM1, MIR128-1, ZRANB3, U6, RAB3GAP1, MGAT5
AFC	2_62	18	2	62791288	63726313	4.84568	ENSBTAG00000079142, U6, ENSBTAG00000074104, ENSBTAG00000066035, ENSBTAG00000066243, NCKAP5
AFC	2_64	17	2	64043648	65038984	2.04554	LYPD1, GPR39
AFC	2_65	12	2	65345015	66329113	3.54237	SLC35F5, ENSBTAG00000065917, ACTR3, ENSBTAG00000070872, ENSBTAG00000076792, ENSBTAG00000071327, ENSBTAG00000078723
AFC	2_67	21	2	67292723	68259542	5.75109	DPP10
AFC	2_68	18	2	68799921	69774359	5.60401	U6, DDX18, ENSBTAG00000016785, CCDC93, INSIG2
AFC	2_70	16	2	70719167	71710397	2.13789	MARCO, C1QL2, ENSBTAG00000070041, STEAP3, ENSBTAG00000068591, C2H2orf76, DBI, ENSBTAG00000072292, ENSBTAG00000060308, TMEM37, SCTR, CFAP221, TMEM177, PTPN4
AFC	2_72	18	2	72609348	73595375	4.35816	GLI2, ENSBTAG00000072692, ENSBTAG00000075912, TFCP2L1, CLASP1, ENSBTAG00000043135, NIFK, TSN
AFC	2_75	13	2	75315966	76309053	1.38636	CNTNAP5
AFC	2_76	28	2	76637668	77620108	3.64647	ENSBTAG00000051403
AFC	2_78	24	2	78007011	78993931	1.05236	GYPC, ENSBTAG00000069520
AFC	2_79	20	2	79056259	80044248	2.89758	ENSBTAG00000058581, ENSBTAG00000077453, GLS, STAT1, ENSBTAG00000073714, STAT4, MYO1B, ENSBTAG00000057056, ENSBTAG00000068216
AFC	20_21	119	20	21764593	22717962	7.07198	ACTBL2, bta-mir-2285f-2, ENSBTAG00000026505, ENSBTAG00000056828, GPBP1, ENSBTAG00000077922, ENSBTAG00000062424, MIER3, SETD9, U1, MAP3K1, ENSBTAG00000063260, ENSBTAG00000075034, ENSBTAG00000055592, ENSBTAG00000059231, ENSBTAG00000058528, ENSBTAG00000070377, ENSBTAG00000063060, ENSBTAG00000056567, ENSBTAG00000078008
RE	2_127	86	2	127476802	128403663	1.28956	ENSBTAG00000075522, LDLRAP1, MACO1, ENSBTAG00000072043, U6, TMEM50A, RSRP1, ENSBTAG00000072705, SYF2, ENSBTAG00000058665, ENSBTAG00000064958, ENSBTAG00000065471, ENSBTAG00000067442, RUNX3, CLIC4, SRRM1, ENSBTAG00000070491, ENSBTAG00000077938, NCMAP, ENSBTAG00000067971, RCAN3
RE	2_72	18	2	72609348	73595375	1.35676	GLI2, ENSBTAG00000072692, ENSBTAG00000075912, TFCP2L1, CLASP1, ENSBTAG00000043135, NIFK, TSN
RE	2_76	28	2	76637668	77620108	1.02289	CNTNAP5, ENSBTAG00000051403
RE	5_24	15	5	24451827	25436255	1.93437	TMCC3, ENSBTAG00000075557, ENSBTAG00000076493, ENSBTAG00000056302, ENSBTAG00000055865, NDUFA12, NR2C1, ENSBTAG00000067555, FGD6, VEZT, ENSBTAG00000069851, ENSBTAG00000029988, ENSBTAG00000063228, ENSBTAG00000070607, ENSBTAG00000062636, ENSBTAG00000056536, METAP2, USP44, ENSBTAG00000010711, MUCL1, ENSBTAG00000076897, ENSBTAG00000073755, ENSBTAG00000049405, ENSBTAG00000066319
RE	5_25	15	5	25670284	26661043	1.19578	ITGA5, ZNF385A, GPR84, COPZ1, NFE2, HNRNPA1, CBX5, SMUG1, HOXC4, ENSBTAG00000057388, ENSBTAG00000059304, ENSBTAG00000075299, HOXC5, HOXC6, HOXC8, HOXC9, MIR196A2, HOXC10, HOXC11, HOXC12, ENSBTAG00000059068, HOXC13, ENSBTAG00000057564, ENSBTAG00000055896, U6, CALCOCO1, ENSBTAG00000062013, ENSBTAG00000074637, ATP5MC2, ENSBTAG00000069407, ENSBTAG00000062402, ENSBTAG00000055543, ENSBTAG00000059474, E…
RE	5_26	16	5	26911621	27898166	1.23574	TNS2, EIF4B, KRT18, ENSBTAG00000057285, ENSBTAG00000063810, ENSBTAG00000061673, ENSBTAG00000065124, KRT8, KRT78, KRT79, KRT4, KRT3, KRT76, ENSBTAG00000053300, ENSBTAG00000027974, KRT77, KRT1, KRT2, KRT73, KRT72, ENSBTAG00000063927, KRT74, KRT71, KRT5, KRT6B, ENSBTAG00000054953, KRT82, KRT84, KRT85, KRT89, KRT83, KRT86, ENSBTAG00000060251, ENSBTAG00000070309, ENSBTAG00000071416, ENSBTAG00000077026…
RE	5_28	15	5	28331294	29157172	1.21428	SLC4A8, ENSBTAG00000023471, ENSBTAG00000072289, GALNT6, CELA1, BIN2, ENSBTAG00000076102, SMAGP, DAZAP2, ENSBTAG00000065628, ENSBTAG00000071535, ENSBTAG00000072228, POU6F1, TFCP2, CSRNP2, LETMD1, ENSBTAG00000032914, ENSBTAG00000043484, SLC11A2, ENSBTAG00000032899, ENSBTAG00000002355, HIGD1C, TMT1A, ENSBTAG00000038893, TMPRSS12, ATF1
RE	5_29	15	5	29839619	30659497	1.23327	ENSBTAG00000066296, RACGAP1, ENSBTAG00000062742, AQP5, ENSBTAG00000060201, ENSBTAG00000065445, AQP2, ENSBTAG00000062150, FAIM2, BCDIN3D, NCKAP5L, bta-mir-2425, TMBIM6, ENSBTAG00000061320, FMNL3, PRPF40B, FAM186B, MCRS1, KCNH3, SPATS2, ENSBTAG00000059496, DNAJC22, C1QL4, TROAP, PRPH, ENSBTAG00000056851, TUBA1A
RE	5_31	10	5	31613026	32502917	1.324	OR8S26, ENSBTAG00000077184, ENSBTAG00000078030, OR5BJ2, ENSBTAG00000063773, ENSBTAG00000073241, ZNF641, ENSBTAG00000060173, ENSBTAG00000064569, ENSBTAG00000078158, ENSBTAG00000032428, ENSBTAG00000077494, ENSBTAG00000072602, ENSBTAG00000074184, OR10AD1, CCDC184, ASB8, PFKM, SENP1, ENSBTAG00000066493, COL2A1, TMEM106C, ENSBTAG00000062801, ENSBTAG00000062077, ENSBTAG00000047354, VDR, HDAC7, SLC48A1
RE	5_33	23	5	33195704	34180584	3.64741	ENSBTAG00000069659, ENSBTAG00000057897, ENSBTAG00000058842, ENSBTAG00000073736, SLC38A4, ENSBTAG00000062330, ENSBTAG00000064709, ENSBTAG00000062600, ENSBTAG00000058122, SLC38A2, SLC38A1
RE	5_35	17	5	35958264	36917783	1.60467	TMEM117, ENSBTAG00000070548, ENSBTAG00000063965, ENSBTAG00000072503, TWF1, IRAK4, PUS7L, ADAMTS20
RE	5_38	13	5	38351858	39350451	1.5455	PPHLN1, ZCRB1, YAF2, GXYLT1, PDZRN4
RE	5_39	17	5	39923064	40894646	3.37748	CNTN1, ENSBTAG00000079005, ENSBTAG00000067176, ENSBTAG00000066266, ENSBTAG00000055810, ENSBTAG00000069722, LRRK2, SLC2A13
RE	5_42	22	5	42656382	43629951	4.97966	PTPRR, 5S_rRNA, PTPRB, bta-mir-2284z-5, KCNMB4, ENSBTAG00000071168, CNOT2, ENSBTAG00000074366, ENSBTAG00000074590, ENSBTAG00000070865, ENSBTAG00000057563, ENSBTAG00000059642, MYRFL
RE	5_43	17	5	43799282	44797001	1.58793	BEST3, LRRC10, CCT2, ENSBTAG00000065688, FRS2, bta-mir-2427, ENSBTAG00000042237, ENSBTAG00000070412, ENSBTAG00000060421, ENSBTAG00000072940, ENSBTAG00000073354, ENSBTAG00000074044, YEATS4, LYZF1, U5, U6, ENSBTAG00000049929, ENSBTAG00000020564, U5, U5, LYSB, LYZ2, LYZ1, LYZ3, ENSBTAG00000026322, U6, LYZ, CPSF6, ENSBTAG00000044636
RE	5_45	15	5	45134007	46090794	2.38705	ENSBTAG00000065276, ENSBTAG00000061138, RAP1B, ENSBTAG00000076233, ENSBTAG00000067065, MDM1, IL22, IL26, IFNG, ENSBTAG00000078571, ENSBTAG00000072151, ENSBTAG00000076286, ENSBTAG00000060665, ENSBTAG00000064220, ENSBTAG00000075777, ENSBTAG00000075654, ENSBTAG00000073563, ENSBTAG00000078194, ENSBTAG00000078714, ENSBTAG00000060060, ENSBTAG00000057038, ENSBTAG00000055881, ENSBTAG00000068799, ENSBTAG0…
RE	5_46	14	5	46741275	47651787	1.43172	GRIP1, U1, ENSBTAG00000076198, HELB, ENSBTAG00000067600, ENSBTAG00000075047, IRAK3, ENSBTAG00000074860, TMBIM4
RE	5_48	13	5	48884496	49842685	1.50209	ENSBTAG00000074045, TBC1D30, ENSBTAG00000000237, GNS, RASSF3, ENSBTAG00000058977, ENSBTAG00000055866, TBK1, bta-mir-2285f-1, ENSBTAG00000055558, XPOT, C5H12orf56, KICS2, ENSBTAG00000064522, SRGAP1
RE	5_50	17	5	50335416	51302280	4.81005	AVPR1A, ENSBTAG00000055519, ENSBTAG00000059189, ENSBTAG00000060684, ENSBTAG00000065744, PPM1H, ENSBTAG00000078105, ENSBTAG00000058654, ENSBTAG00000062131, ENSBTAG00000062334, MON2, USP15, ENSBTAG00000073834
RE	5_51	14	5	51604559	52600701	1.55006	TAFA2
RE	5_53	16	5	53576870	54498451	2.74313	ENSBTAG00000063512, ENSBTAG00000075002, SLC16A7
RE	5_54	13	5	54988456	55979990	4.23353	ENSBTAG00000072173, ENSBTAG00000076147, ENSBTAG00000075256, ENSBTAG00000074069, ATP23, ENSBTAG00000071361, ENSBTAG00000066508, ENSBTAG00000057914, CTDSP2, bta-mir-26a-2, AVIL, TSFM, EEF1AKMT3, METTL1, CYP27B1, MARCHF9, CDK4, TSPAN31, AGAP2, OS9, ENSBTAG00000050652, B4GALNT1, SLC26A10, ENSBTAG00000056492, ARHGEF25, DTX3, PIP4K2C, ENSBTAG00000076030, ENSBTAG00000078188, KIF5A, DCTN2, MBD6, DDIT3, M…
RE	5_56	41	5	56611536	57606624	5.6757	ENSBTAG00000051761, ENSBTAG00000072893, ENSBTAG00000042169, ENSBTAG00000043104, HSD17B6, PRIM1, NACA, PTGES3, ATP5F1B, ENSBTAG00000043048, bta-mir-677, bta-mir-677, BAZ2A
RE	5_57	11	5	57977594	58954938	1.15003	RBMS2, ENSBTAG00000074650, GLS2, SPRYD4, MIP, ENSBTAG00000065195, TIMELESS, APOF, STAT2, IL23A, bta-mir-2432, PAN2, bta-mir-12054, CNPY2, CS, COQ10A, ANKRD52, bta-mir-2433, SLC39A5, NABP2, RNF41, SMARCC2, MYL6, MYL6B, ESYT1, ZC3H10, PA2G4, ERBB3, ENSBTAG00000055682, RPS26, IKZF4, SUOX, RAB5B, CDK2, PMEL, DGKA, PYM1, MMP19, TMEM198B, DNAJC14, ORMDL2, SARNP, ENSBTAG00000062682, GDF11, ENSBTAG000000…
RE	5_72	21	5	72142911	73142338	1.04922	LARGE1
IC12	2_55	26	2	55729126	56636575	1.71929	LRP1B
IC13	2_57	18	2	57516075	58486936	1.90588	ENSBTAG00000017629, NXPH2
IC14	2_59	23	2	59068716	60041955	1.08428	ENSBTAG00000064318, ENSBTAG00000072251, HNMT, ENSBTAG00000072233, ENSBTAG00000075344, THSD7B, U6
IC15	2_60	23	2	60087290	61080508	2.90046	ENSBTAG00000021755, ENSBTAG00000066098, ENSBTAG00000070030, ENSBTAG00000074523, ENSBTAG00000067793
IC16	2_62	18	2	62952248	63948276	2.58718	MGAT5, ENSBTAG00000079142, U6, ENSBTAG00000074104, ENSBTAG00000066035, ENSBTAG00000066243
IC17	2_64	17	2	64043648	65038984	1.12802	NCKAP5, LYPD1, GPR39
IC18	2_65	12	2	65345015	66329113	2.07967	SLC35F5, ENSBTAG00000065917, ACTR3, ENSBTAG00000070872, ENSBTAG00000076792, ENSBTAG00000071327, ENSBTAG00000078723, DPP10
IC19	2_67	21	2	67292723	68259542	4.47212
IC20	2_68	18	2	68799921	69774359	4.44344	U6, DDX18, ENSBTAG00000016785, CCDC93, INSIG2
IC21	2_70	16	2	70719167	71710397	1.80523	MARCO, C1QL2, ENSBTAG00000070041, STEAP3, ENSBTAG00000068591, C2H2orf76, DBI, ENSBTAG00000072292, ENSBTAG00000060308, TMEM37, SCTR, CFAP221, TMEM177, PTPN4
IC22	2_72	18	2	72609348	73595375	4.39444	GLI2, ENSBTAG00000072692, ENSBTAG00000075912, TFCP2L1, CLASP1, ENSBTAG00000043135, NIFK, TSN
IC23	2_75	13	2	75315966	76309053	1.26414	CNTNAP5
IC24	2_76	28	2	76637668	77620108	2.82338	ENSBTAG00000051403
IC25	2_79	20	2	79056259	80044248	2.41077	ENSBTAG00000058581, ENSBTAG00000077453, GLS, STAT1, ENSBTAG00000073714, STAT4, MYO1B, ENSBTAG00000057056, ENSBTAG00000068216
IC26	20_21	119	20	21764593	22717962	1.12003	ACTBL2, bta-mir-2285f-2, ENSBTAG00000026505, ENSBTAG00000056828, GPBP1, ENSBTAG00000077922, ENSBTAG00000062424, MIER3, SETD9, U1, MAP3K1, ENSBTAG00000063260, ENSBTAG00000075034, ENSBTAG00000055592, ENSBTAG00000059231, ENSBTAG00000058528, ENSBTAG00000070377, ENSBTAG00000063060, ENSBTAG00000056567, ENSBTAG00000078008
IC27	29_46	24	29	46527676	47527067	1.47107	ENSBTAG00000068637, ENSBTAG00000063947, ENSBTAG00000070053, CCND1, LTO1, FGF19, FGF4, FGF3, ANO1, 5S_rRNA, ENSBTAG00000063411, FADD, ENSBTAG00000065322, ENSBTAG00000057161, ENSBTAG00000060141, PPFIA1, ENSBTAG00000061633, CTTN, SHANK2
IC28	29_47	24	29	47713433	48704825	1.01921	ACTE1, ENSBTAG00000065721, DHCR7, NADSYN1, ENSBTAG00000077123, MRGPRG, OSBPL5, ENSBTAG00000058865, ENSBTAG00000061872, ENSBTAG00000039129, U6, CARS1, ENSBTAG00000064161, ENSBTAG00000069107, NAP1L4, PHLDA2, SLC22A18
IC29	5_24	15	5	24451827	25436255	1.81698	TMCC3, ENSBTAG00000075557, ENSBTAG00000076493, ENSBTAG00000056302, ENSBTAG00000055865, NDUFA12, NR2C1, ENSBTAG00000067555, FGD6, VEZT, ENSBTAG00000069851, ENSBTAG00000029988, ENSBTAG00000063228, ENSBTAG00000070607, ENSBTAG00000062636, ENSBTAG00000056536, METAP2, USP44, ENSBTAG00000010711, MUCL1, ENSBTAG00000076897, ENSBTAG00000073755, ENSBTAG00000049405, ENSBTAG00000066319
IC30	5_26	16	5	26911621	27898166	1.05535	TNS2, EIF4B, KRT18, ENSBTAG00000057285, ENSBTAG00000063810, ENSBTAG00000061673, ENSBTAG00000065124, KRT8, KRT78, KRT79, KRT4, KRT3, KRT76, ENSBTAG00000053300, ENSBTAG00000027974, KRT77, KRT1, KRT2, KRT73, KRT72, ENSBTAG00000063927, KRT74, KRT71, KRT5, KRT6B, ENSBTAG00000054953, KRT82, KRT84, KRT85, KRT89, KRT83, KRT86, ENSBTAG00000060251, ENSBTAG00000070309, ENSBTAG00000071416, ENSBTAG00000077026…
IC31	5_29	15	5	29839619	30659497	1.04422	ENSBTAG00000066296, RACGAP1, ENSBTAG00000062742, AQP5, ENSBTAG00000060201, ENSBTAG00000065445, AQP2, ENSBTAG00000062150, FAIM2, BCDIN3D, NCKAP5L, bta-mir-2425, TMBIM6, ENSBTAG00000061320, FMNL3, PRPF40B, FAM186B, MCRS1, KCNH3, SPATS2, ENSBTAG00000059496, DNAJC22, C1QL4, TROAP, PRPH, ENSBTAG00000056851, TUBA1A
IC32	5_31	10	5	31613026	32502917	1.18162	OR8S26, ENSBTAG00000077184, ENSBTAG00000078030, OR5BJ2, ENSBTAG00000063773, ENSBTAG00000073241, ZNF641, ENSBTAG00000060173, ENSBTAG00000064569, ENSBTAG00000078158, ENSBTAG00000032428, ENSBTAG00000077494, ENSBTAG00000072602, ENSBTAG00000074184, OR10AD1, CCDC184, ASB8, PFKM, SENP1, ENSBTAG00000066493, COL2A1, TMEM106C, ENSBTAG00000062801, ENSBTAG00000062077, ENSBTAG00000047354, VDR, HDAC7, SLC48A1
IC33	5_33	23	5	33195704	34180584	3.92612	ENSBTAG00000069659, ENSBTAG00000057897, ENSBTAG00000058842, ENSBTAG00000073736, SLC38A4, ENSBTAG00000062330, ENSBTAG00000064709, ENSBTAG00000062600, ENSBTAG00000058122, SLC38A2, SLC38A1
IC34	5_35	17	5	35958264	36917783	1.72066	TMEM117, ENSBTAG00000070548, ENSBTAG00000063965, ENSBTAG00000072503, TWF1, IRAK4, PUS7L, ADAMTS20
IC35	5_38	13	5	38351858	39350451	1.30696	PPHLN1, ZCRB1, YAF2, GXYLT1, PDZRN4, CNTN1
IC36	5_39	17	5	39923064	40894646	2.34137	ENSBTAG00000079005, ENSBTAG00000067176, ENSBTAG00000066266, ENSBTAG00000055810, ENSBTAG00000069722, LRRK2, SLC2A13
IC37	5_42	21	5	42436216	43417275	2.75874	CPNE8, ENSBTAG00000056552, PTPRR, 5S_rRNA, PTPRB, bta-mir-2284z-5, KCNMB4, ENSBTAG00000071168, CNOT2, ENSBTAG00000074366, ENSBTAG00000074590, ENSBTAG00000070865
IC38	5_43	17	5	43616338	44615687	1.15908	MYRFL, ENSBTAG00000066868, RAB3IP, BEST3, LRRC10, CCT2, ENSBTAG00000065688, FRS2, bta-mir-2427, ENSBTAG00000042237, ENSBTAG00000070412, ENSBTAG00000060421, ENSBTAG00000072940, ENSBTAG00000073354, ENSBTAG00000074044, YEATS4, LYZF1, U5, U6, ENSBTAG00000049929, ENSBTAG00000020564, U5, U5, LYSB, LYZ2, LYZ1, LYZ3, ENSBTAG00000026322, U6, LYZ, CPSF6
IC39	5_45	15	5	45134007	46090794	1.1215	ENSBTAG00000065276, ENSBTAG00000061138, RAP1B, ENSBTAG00000076233, ENSBTAG00000067065, MDM1, IL22, IL26, IFNG, ENSBTAG00000078571, ENSBTAG00000072151, ENSBTAG00000076286, ENSBTAG00000060665, ENSBTAG00000064220, ENSBTAG00000075777, ENSBTAG00000075654, ENSBTAG00000073563, ENSBTAG00000078194, ENSBTAG00000078714, ENSBTAG00000060060, ENSBTAG00000057038, ENSBTAG00000055881, ENSBTAG00000068799, ENSBTAG0…
IC40	5_50	17	5	50335416	51302280	1.33899	AVPR1A, ENSBTAG00000055519, ENSBTAG00000059189, ENSBTAG00000060684, ENSBTAG00000065744, PPM1H, ENSBTAG00000078105, ENSBTAG00000058654, ENSBTAG00000062131, ENSBTAG00000062334, MON2, USP15, ENSBTAG00000073834
ACI	5_24	15	5	24451827	25436255	1.97561	TMCC3, ENSBTAG00000075557, ENSBTAG00000076493, ENSBTAG00000056302, ENSBTAG00000055865, NDUFA12, NR2C1, ENSBTAG00000067555, FGD6, VEZT, ENSBTAG00000069851, ENSBTAG00000029988, ENSBTAG00000063228, ENSBTAG00000070607
ACI	5_25	15	5	25670284	26661043	1.07258	ENSBTAG00000062636, ENSBTAG00000056536, METAP2, USP44, ENSBTAG00000010711, MUCL1, ENSBTAG00000076897, ENSBTAG00000073755, ENSBTAG00000049405, ENSBTAG00000066319, ITGA5, ZNF385A, GPR84, COPZ1, NFE2, HNRNPA1, CBX5, SMUG1, HOXC4, ENSBTAG00000057388, ENSBTAG00000059304, ENSBTAG00000075299, HOXC5, HOXC6, HOXC8, HOXC9, MIR196A2, HOXC10, HOXC11, HOXC12, ENSBTAG00000059068, HOXC13, ENSBTAG00000057564, EN…
ACI	5_26	16	5	26911621	27898166	1.37917	TNS2, EIF4B, KRT18, ENSBTAG00000057285, ENSBTAG00000063810, ENSBTAG00000061673, ENSBTAG00000065124, KRT8, KRT78, KRT79, KRT4, KRT3, KRT76, ENSBTAG00000053300, ENSBTAG00000027974, KRT77, KRT1, KRT2, KRT73, KRT72, ENSBTAG00000063927, KRT74, KRT71, KRT5, KRT6B, ENSBTAG00000054953, KRT82, KRT84, KRT85, KRT89, KRT83, KRT86, ENSBTAG00000060251, ENSBTAG00000070309, ENSBTAG00000071416, ENSBTAG00000077026…
ACI	5_28	15	5	28331294	29157172	1.13346	SLC4A8, ENSBTAG00000023471, ENSBTAG00000072289, GALNT6, CELA1, BIN2, ENSBTAG00000076102, SMAGP, DAZAP2, ENSBTAG00000065628, ENSBTAG00000071535, ENSBTAG00000072228, POU6F1, TFCP2, CSRNP2, LETMD1, ENSBTAG00000032914, ENSBTAG00000043484, SLC11A2, ENSBTAG00000032899, ENSBTAG00000002355, HIGD1C, TMT1A, ENSBTAG00000038893, TMPRSS12, ATF1
ACI	5_29	15	5	29839619	30659497	1.25638	ENSBTAG00000066296, RACGAP1, ENSBTAG00000062742, AQP5, ENSBTAG00000060201, ENSBTAG00000065445, AQP2, ENSBTAG00000062150, FAIM2, BCDIN3D, NCKAP5L, bta-mir-2425, TMBIM6, ENSBTAG00000061320, FMNL3, PRPF40B, FAM186B, MCRS1, KCNH3, SPATS2, ENSBTAG00000059496, DNAJC22, C1QL4, TROAP, PRPH, ENSBTAG00000056851, TUBA1A
ACI	5_31	10	5	31613026	32502917	1.43989	OR8S26, ENSBTAG00000077184, ENSBTAG00000078030, OR5BJ2, ENSBTAG00000063773, ENSBTAG00000073241, ZNF641, ENSBTAG00000060173, ENSBTAG00000064569, ENSBTAG00000078158, ENSBTAG00000032428, ENSBTAG00000077494, ENSBTAG00000072602, ENSBTAG00000074184, OR10AD1, CCDC184, ASB8, PFKM, SENP1, ENSBTAG00000066493, COL2A1, TMEM106C, ENSBTAG00000062801, ENSBTAG00000062077, ENSBTAG00000047354, VDR, HDAC7, SLC48A1
ACI	5_33	23	5	33195704	34180584	5.5714	ENSBTAG00000069659, ENSBTAG00000057897, ENSBTAG00000058842, ENSBTAG00000073736, SLC38A4, ENSBTAG00000062330, ENSBTAG00000064709, ENSBTAG00000062600, ENSBTAG00000058122, SLC38A2, SLC38A1
ACI	5_35	17	5	35958264	36917783	2.91052	TMEM117, ENSBTAG00000070548, ENSBTAG00000063965, ENSBTAG00000072503, TWF1, IRAK4, PUS7L, ADAMTS20
ACI	5_37	13	5	37331234	38248775	1.13777	ENSBTAG00000071940, SNORA62, ENSBTAG00000077306, ENSBTAG00000077676, ENSBTAG00000075374, ENSBTAG00000078384, PRICKLE1, ENSBTAG00000060964, PPHLN1
ACI	5_38	13	5	38351858	39350451	2.8911	ZCRB1, YAF2, GXYLT1, PDZRN4
ACI	5_39	17	5	39923064	40894646	5.58451	CNTN1, ENSBTAG00000079005, ENSBTAG00000067176, ENSBTAG00000066266, ENSBTAG00000055810, ENSBTAG00000069722, LRRK2, SLC2A13
ACI	5_41	13	5	41170073	42166749	1.42603	ENSBTAG00000078216, ENSBTAG00000075311, ABCD2, ENSBTAG00000079156, ENSBTAG00000070676, KIF21A, bta-mir-2428, U6
ACI	5_42	21	5	42436216	43417275	6.74689	ENSBTAG00000056552, PTPRR, 5S_rRNA, PTPRB, bta-mir-2284z-5, KCNMB4, ENSBTAG00000071168, CNOT2, ENSBTAG00000074366, ENSBTAG00000074590, ENSBTAG00000070865
ACI	5_43	17	5	43616338	44615687	3.04016	MYRFL, ENSBTAG00000066868, RAB3IP, BEST3, LRRC10, CCT2, ENSBTAG00000065688, FRS2, bta-mir-2427, ENSBTAG00000042237, ENSBTAG00000070412, ENSBTAG00000060421, ENSBTAG00000072940, ENSBTAG00000073354, ENSBTAG00000074044, YEATS4, LYZF1, U5, U6, ENSBTAG00000049929, ENSBTAG00000020564, U5, U5, LYSB, LYZ2, LYZ1, LYZ3, ENSBTAG00000026322, U6, LYZ, CPSF6
ACI	5_45	15	5	45134007	46090794	3.66528	ENSBTAG00000065276, ENSBTAG00000061138, RAP1B, ENSBTAG00000076233, ENSBTAG00000067065, MDM1, IL22, IL26, IFNG, ENSBTAG00000078571, ENSBTAG00000072151, ENSBTAG00000076286, ENSBTAG00000060665, ENSBTAG00000064220, ENSBTAG00000075777, ENSBTAG00000075654, ENSBTAG00000073563, ENSBTAG00000078194, ENSBTAG00000078714, ENSBTAG00000060060, ENSBTAG00000057038, ENSBTAG00000055881, ENSBTAG00000068799, ENSBTAG0…
ACI	5_46	15	5	46279541	47260356	2.17115	CAND1, GRIP1
ACI	5_47	10	5	47539203	48514266	1.273	ENSBTAG00000075047, IRAK3, ENSBTAG00000074860, TMBIM4, LLPH, HMGA2, bta-mir-763, ENSBTAG00000077205, ENSBTAG00000074200, ENSBTAG00000073162, ENSBTAG00000069061, ENSBTAG00000074713, ENSBTAG00000063866, ENSBTAG00000058159, MSRB3
ACI	5_48	13	5	48884496	49842685	2.06919	ENSBTAG00000074045, TBC1D30, ENSBTAG00000000237, GNS, RASSF3, ENSBTAG00000058977, ENSBTAG00000055866, TBK1, bta-mir-2285f-1, ENSBTAG00000055558, XPOT, C5H12orf56, KICS2, ENSBTAG00000064522, SRGAP1
ACI	5_50	17	5	50335416	51302280	5.80476	AVPR1A, ENSBTAG00000055519, ENSBTAG00000059189, ENSBTAG00000060684, ENSBTAG00000065744, PPM1H, ENSBTAG00000078105, ENSBTAG00000058654, ENSBTAG00000062131, ENSBTAG00000062334, MON2, USP15, ENSBTAG00000073834
ACI	5_51	14	5	51604559	52600701	1.68206	TAFA2
ACI	5_53	16	5	53576870	54498451	2.71954	ENSBTAG00000063512, ENSBTAG00000075002, SLC16A7
ACI	5_54	13	5	54988456	55979990	4.38737	ENSBTAG00000072173, ENSBTAG00000076147, ENSBTAG00000075256, ENSBTAG00000074069, ATP23, ENSBTAG00000071361, ENSBTAG00000066508, ENSBTAG00000057914, CTDSP2, bta-mir-26a-2, AVIL, TSFM, EEF1AKMT3, METTL1, CYP27B1, MARCHF9, CDK4, TSPAN31, AGAP2, OS9, ENSBTAG00000050652, B4GALNT1, SLC26A10, ENSBTAG00000056492, ARHGEF25, DTX3, PIP4K2C, ENSBTAG00000076030, ENSBTAG00000078188, KIF5A, DCTN2, MBD6, DDIT3, M…
ACI	5_56	41	5	56611536	57606624	7.8571	ENSBTAG00000051761, ENSBTAG00000072893, ENSBTAG00000042169, ENSBTAG00000043104, HSD17B6, PRIM1, NACA, PTGES3, ATP5F1B, ENSBTAG00000043048, bta-mir-677, bta-mir-677, BAZ2A, RBMS2, ENSBTAG00000074650, GLS2, SPRYD4, MIP, ENSBTAG00000065195, TIMELESS, APOF, STAT2, IL23A, bta-mir-2432, PAN2, bta-mir-12054, CNPY2, CS, COQ10A, ANKRD52, bta-mir-2433, SLC39A5, NABP2, RNF41, SMARCC2, MYL6, MYL6B, ESYT1, ZC…
ACI	5_57	11	5	57977594	58954938	1.7103	U6, OR6C277, OR6C202, OR6C17, OR6C35, OR6C276P, OR6C269, OR6C2, ENSBTAG00000066284, OR6C265, ENSBTAG00000072152, OR6C280, ENSBTAG00000073444, ENSBTAG00000056047, ENSBTAG00000056957, OR6C76, ENSBTAG00000061472, OR6C75, ENSBTAG00000058017, ENSBTAG00000060984, OR6C1Q, OR6C282, ENSBTAG00000072630, OR6C7G, ENSBTAG00000062293, OR6C1, OR6C5H, OR6C1N, OR6C5, OR6C1S, OR6C3, OR6C7F
ACI	5_62	11	5	62394447	63365980	1.16805	ENSBTAG00000074552, ENSBTAG00000077315, ENSBTAG00000060725, TMPO, ENSBTAG00000072066, SLC25A3, SNORA53, IKBIP, APAF1, ANKS1B, ENSBTAG00000078622

## Sheet: S2
TRAITS	Gene stable ID	Name	Type
AFC-RE-IC12	ENSBTAG00000019387	NIFK	protein_coding
AFC-RE-IC12	ENSBTAG00000031898	CNTNAP5	protein_coding
AFC-RE-IC12	ENSBTAG00000007765	TFCP2L1	protein_coding
AFC-RE-IC12	ENSBTAG00000043135		snRNA
AFC-RE-IC12	ENSBTAG00000019781	CLASP1	protein_coding
AFC-RE-IC12	ENSBTAG00000011682	GLI2	protein_coding
AFC-RE-IC12	ENSBTAG00000006059	TSN	protein_coding
AFC-RE-IC12	ENSBTAG00000075912		lncRNA
AFC-RE-IC12	ENSBTAG00000051403		protein_coding
AFC-RE-IC12	ENSBTAG00000072692		lncRNA
AFC-IC12	ENSBTAG00000005234	LYPD1	protein_coding
AFC-IC12	ENSBTAG00000060308		lncRNA
AFC-IC12	ENSBTAG00000062424		lncRNA
AFC-IC12	ENSBTAG00000007111	STEAP3	protein_coding
AFC-IC12	ENSBTAG00000005235	DPP10	protein_coding
AFC-IC12	ENSBTAG00000059231		lncRNA
AFC-IC12	ENSBTAG00000058528		lncRNA
AFC-IC12	ENSBTAG00000057056		lncRNA
AFC-IC12	ENSBTAG00000056828		lncRNA
AFC-IC12	ENSBTAG00000005238	NCKAP5	protein_coding
AFC-IC12	ENSBTAG00000068591		lncRNA
AFC-IC12	ENSBTAG00000072251		lncRNA
AFC-IC12	ENSBTAG00000072233		lncRNA
AFC-IC12	ENSBTAG00000003401	ACTR3	protein_coding
AFC-IC12	ENSBTAG00000003771	C1QL2	protein_coding
AFC-IC12	ENSBTAG00000071327		lncRNA
AFC-IC12	ENSBTAG00000070872		lncRNA
AFC-IC12	ENSBTAG00000064318		lncRNA
AFC-IC12	ENSBTAG00000070041		lncRNA
AFC-IC12	ENSBTAG00000063060		lncRNA
AFC-IC12	ENSBTAG00000068216		lncRNA
AFC-IC12	ENSBTAG00000066243		lncRNA
AFC-IC12	ENSBTAG00000066035		lncRNA
AFC-IC12	ENSBTAG00000051426	bta-mir-2285f-2	miRNA
AFC-IC12	ENSBTAG00000065917		lncRNA
AFC-IC12	ENSBTAG00000063260		lncRNA
AFC-IC12	ENSBTAG00000070377		lncRNA
AFC-IC12	ENSBTAG00000013619	SCTR	protein_coding
AFC-IC12	ENSBTAG00000007867	STAT1	protein_coding
AFC-IC12	ENSBTAG00000012124	GPBP1	protein_coding
AFC-IC12	ENSBTAG00000021103	SLC35F5	protein_coding
AFC-IC12	ENSBTAG00000020855	PTPN4	protein_coding
AFC-IC12	ENSBTAG00000018744	MGAT5	protein_coding
AFC-IC12	ENSBTAG00000018473	MARCO	protein_coding
AFC-IC12	ENSBTAG00000026505		protein_coding
AFC-IC12	ENSBTAG00000018147	NXPH2	protein_coding
AFC-IC12	ENSBTAG00000026825	TMEM37	protein_coding
AFC-IC12	ENSBTAG00000013790	MAP3K1	protein_coding
AFC-IC12	ENSBTAG00000017629		protein_coding
AFC-IC12	ENSBTAG00000014248	MIER3	protein_coding
AFC-IC12	ENSBTAG00000014432	HNMT	protein_coding
AFC-IC12	ENSBTAG00000016785		protein_coding
AFC-IC12	ENSBTAG00000015077	DDX18	protein_coding
AFC-IC12	ENSBTAG00000013426	SETD9	protein_coding
AFC-IC12	ENSBTAG00000046468	ACTBL2	protein_coding
AFC-IC12	ENSBTAG00000007863	GLS	protein_coding
AFC-IC12	ENSBTAG00000055592		lncRNA
AFC-IC12	ENSBTAG00000072292		miRNA
AFC-IC12	ENSBTAG00000054356	CFAP221	protein_coding
AFC-IC12	ENSBTAG00000058581		protein_coding
AFC-IC12	ENSBTAG00000009058	TMEM177	protein_coding
AFC-IC12	ENSBTAG00000024632	LRP1B	protein_coding
AFC-IC12	ENSBTAG00000046699	STAT4	protein_coding
AFC-IC12	ENSBTAG00000056567		lncRNA
AFC-IC12	ENSBTAG00000009517	DBI	protein_coding
AFC-IC12	ENSBTAG00000010221	CCDC93	protein_coding
AFC-IC12	ENSBTAG00000079142		lncRNA
AFC-IC12	ENSBTAG00000010599	C2H2orf76	protein_coding
AFC-IC12	ENSBTAG00000036766	U1	snRNA
AFC-IC12	ENSBTAG00000011256	MYO1B	protein_coding
AFC-IC12	ENSBTAG00000047036	GPR39	protein_coding
AFC-IC12	ENSBTAG00000077922		lncRNA
AFC-IC12	ENSBTAG00000002112	INSIG2	protein_coding
AFC-IC12	ENSBTAG00000078723		lncRNA
AFC-IC12	ENSBTAG00000073714		lncRNA
AFC-IC12	ENSBTAG00000075647	U6	snRNA
AFC-IC12	ENSBTAG00000076956	U6	snRNA
AFC-IC12	ENSBTAG00000075344		lncRNA
AFC-IC12	ENSBTAG00000076792		lncRNA
AFC-IC12	ENSBTAG00000075034		lncRNA
AFC-IC12	ENSBTAG00000074104		snRNA
AFC-IC12	ENSBTAG00000077475	U6	snRNA
AFC-IC12	ENSBTAG00000077453		lncRNA
AFC-IC12	ENSBTAG00000078008		lncRNA
RE-IC12-ACI	ENSBTAG00000046628	SLC38A4	protein_coding
RE-IC12-ACI	ENSBTAG00000045770		lncRNA
RE-IC12-ACI	ENSBTAG00000058122		lncRNA
RE-IC12-ACI	ENSBTAG00000051641		lncRNA
RE-IC12-ACI	ENSBTAG00000046089	LYZ3	protein_coding
RE-IC12-ACI	ENSBTAG00000008967	KRT77	protein_coding
RE-IC12-ACI	ENSBTAG00000000619		lncRNA
RE-IC12-ACI	ENSBTAG00000075654	MUCL1	protein_coding
RE-IC12-ACI	ENSBTAG00000019119	KRT1	protein_coding
RE-IC12-ACI	ENSBTAG00000046511	RAP1B	protein_coding
RE-IC12-ACI	ENSBTAG00000019155	KRT74	protein_coding
RE-IC12-ACI	ENSBTAG00000047872		lncRNA
RE-IC12-ACI	ENSBTAG00000049929	ZCRB1	protein_coding
RE-IC12-ACI	ENSBTAG00000049405	LYZ1	protein_coding
RE-IC12-ACI	ENSBTAG00000048603	FRS2	protein_coding
RE-IC12-ACI	ENSBTAG00000013155	KRT84	protein_coding
RE-IC12-ACI	ENSBTAG00000008499		protein_coding
RE-IC12-ACI	ENSBTAG00000019156		pseudogene
RE-IC12-ACI	ENSBTAG00000019157	bta-mir-2427	miRNA
RE-IC12-ACI	ENSBTAG00000019277	COL2A1	protein_coding
RE-IC12-ACI	ENSBTAG00000047354	TROAP	protein_coding
RE-IC12-ACI	ENSBTAG00000000859	CCT2	protein_coding
RE-IC12-ACI	ENSBTAG00000000836	LRRC10	protein_coding
RE-IC12-ACI	ENSBTAG00000075777	KCNH3	protein_coding
RE-IC12-ACI	ENSBTAG00000018588		pseudogene
RE-IC12-ACI	ENSBTAG00000057285	SLC38A1	protein_coding
RE-IC12-ACI	ENSBTAG00000075144	KRT8	protein_coding
RE-IC12-ACI	ENSBTAG00000057038		lncRNA
RE-IC12-ACI	ENSBTAG00000007175	TMBIM6	protein_coding
RE-IC12-ACI	ENSBTAG00000056851		protein_coding
RE-IC12-ACI	ENSBTAG00000001517	BCDIN3D	protein_coding
RE-IC12-ACI	ENSBTAG00000056824		lncRNA
RE-IC12-ACI	ENSBTAG00000001489	AVPR1A	protein_coding
RE-IC12-ACI	ENSBTAG00000007204		protein_coding
RE-IC12-ACI	ENSBTAG00000056536	KRT18	protein_coding
RE-IC12-ACI	ENSBTAG00000007323	KRT71	protein_coding
RE-IC12-ACI	ENSBTAG00000056302	TUBA1A	protein_coding
RE-IC12-ACI	ENSBTAG00000052655	KRT80	protein_coding
RE-IC12-ACI	ENSBTAG00000055881		lncRNA
RE-IC12-ACI	ENSBTAG00000072503	CPSF6	protein_coding
RE-IC12-ACI	ENSBTAG00000055865		lncRNA
RE-IC12-ACI	ENSBTAG00000055810	IL26	protein_coding
RE-IC12-ACI	ENSBTAG00000078030		lncRNA
RE-IC12-ACI	ENSBTAG00000075557		lncRNA
RE-IC12-ACI	ENSBTAG00000007904		lncRNA
RE-IC12-ACI	ENSBTAG00000055519		lncRNA
RE-IC12-ACI	ENSBTAG00000054953		lncRNA
RE-IC12-ACI	ENSBTAG00000008374		lncRNA
RE-IC12-ACI	ENSBTAG00000075641	KRT72	protein_coding
RE-IC12-ACI	ENSBTAG00000053300		lncRNA
RE-IC12-ACI	ENSBTAG00000052756		protein_coding
RE-IC12-ACI	ENSBTAG00000045662	AQP2	protein_coding
RE-IC12-ACI	ENSBTAG00000008595	YAF2	protein_coding
RE-IC12-ACI	ENSBTAG00000078105		protein_coding
RE-IC12-ACI	ENSBTAG00000026813	bta-mir-2284z-5	miRNA
RE-IC12-ACI	ENSBTAG00000032148	KRT3	protein_coding
RE-IC12-ACI	ENSBTAG00000012676	PPHLN1	protein_coding
RE-IC12-ACI	ENSBTAG00000076897		miRNA
RE-IC12-ACI	ENSBTAG00000011068	AQP5	protein_coding
RE-IC12-ACI	ENSBTAG00000011105	TMEM117	protein_coding
RE-IC12-ACI	ENSBTAG00000029988	KRT79	protein_coding
RE-IC12-ACI	ENSBTAG00000077026		miRNA
RE-IC12-ACI	ENSBTAG00000027974	MON2	protein_coding
RE-IC12-ACI	ENSBTAG00000020679	SLC38A2	protein_coding
RE-IC12-ACI	ENSBTAG00000012624		miRNA
RE-IC12-ACI	ENSBTAG00000011857		protein_coding
RE-IC12-ACI	ENSBTAG00000026880		protein_coding
RE-IC12-ACI	ENSBTAG00000044377	CNTN1	protein_coding
RE-IC12-ACI	ENSBTAG00000026819	PDZRN4	protein_coding
RE-IC12-ACI	ENSBTAG00000032429	PPM1H	protein_coding
RE-IC12-ACI	ENSBTAG00000026779	KRT89	protein_coding
RE-IC12-ACI	ENSBTAG00000012529	U5	snRNA
RE-IC12-ACI	ENSBTAG00000000454	HDAC7	protein_coding
RE-IC12-ACI	ENSBTAG00000026323	OR10AD1	protein_coding
RE-IC12-ACI	ENSBTAG00000026322	LYZ	protein_coding
RE-IC12-ACI	ENSBTAG00000026088	IFNG	protein_coding
RE-IC12-ACI	ENSBTAG00000000400	TMEM106C	protein_coding
RE-IC12-ACI	ENSBTAG00000012423	LYSB	protein_coding
RE-IC12-ACI	ENSBTAG00000020938		protein_coding
RE-IC12-ACI	ENSBTAG00000011941	LYZ2	protein_coding
RE-IC12-ACI	ENSBTAG00000012034	KRT85	protein_coding
RE-IC12-ACI	ENSBTAG00000021658	SENP1	protein_coding
RE-IC12-ACI	ENSBTAG00000077494	TWF1	protein_coding
RE-IC12-ACI	ENSBTAG00000077184	LYZF1	protein_coding
RE-IC12-ACI	ENSBTAG00000039967	KRT4	protein_coding
RE-IC12-ACI	ENSBTAG00000076233	TAMALIN	protein_coding
RE-IC12-ACI	ENSBTAG00000021105		lncRNA
RE-IC12-ACI	ENSBTAG00000019281		lncRNA
RE-IC12-ACI	ENSBTAG00000057897	KRT78	protein_coding
RE-IC12-ACI	ENSBTAG00000019283		lncRNA
RE-IC12-ACI	ENSBTAG00000076286	IRAK4	protein_coding
RE-IC12-ACI	ENSBTAG00000043962	MCRS1	protein_coding
RE-IC12-ACI	ENSBTAG00000043369		lncRNA
RE-IC12-ACI	ENSBTAG00000000510	FAM186B	protein_coding
RE-IC12-ACI	ENSBTAG00000076493		lncRNA
RE-IC12-ACI	ENSBTAG00000010428	SLC2A13	protein_coding
RE-IC12-ACI	ENSBTAG00000076703	U6	snRNA
RE-IC12-ACI	ENSBTAG00000019738	ATG101	protein_coding
RE-IC12-ACI	ENSBTAG00000032331		lncRNA
RE-IC12-ACI	ENSBTAG00000037638	USP15	protein_coding
RE-IC12-ACI	ENSBTAG00000045023	U6	snRNA
RE-IC12-ACI	ENSBTAG00000032567	MDM1	protein_coding
RE-IC12-ACI	ENSBTAG00000012784	SLC48A1	protein_coding
RE-IC12-ACI	ENSBTAG00000020564	KRT73	protein_coding
RE-IC12-ACI	ENSBTAG00000010711	bta-mir-2425	miRNA
RE-IC12-ACI	ENSBTAG00000042237	C1QL4	protein_coding
RE-IC12-ACI	ENSBTAG00000036950	RACGAP1	protein_coding
RE-IC12-ACI	ENSBTAG00000040019		protein_coding
RE-IC12-ACI	ENSBTAG00000038033		protein_coding
RE-IC12-ACI	ENSBTAG00000038384		snoRNA
RE-IC12-ACI	ENSBTAG00000019946	5S_rRNA	rRNA
RE-IC12-ACI	ENSBTAG00000019944	KRT6B	protein_coding
RE-IC12-ACI	ENSBTAG00000039261	KRT76	protein_coding
RE-IC12-ACI	ENSBTAG00000032428	KRT5	protein_coding
RE-IC12-ACI	ENSBTAG00000000507	USP44	protein_coding
RE-IC12-ACI	ENSBTAG00000073834	METAP2	protein_coding
RE-IC12-ACI	ENSBTAG00000067649	KRT2	protein_coding
RE-IC12-ACI	ENSBTAG00000067555		protein_coding
RE-IC12-ACI	ENSBTAG00000067176	NR4A1	protein_coding
RE-IC12-ACI	ENSBTAG00000067087		miRNA
RE-IC12-ACI	ENSBTAG00000067065		lncRNA
RE-IC12-ACI	ENSBTAG00000067029		lncRNA
RE-IC12-ACI	ENSBTAG00000066897		lncRNA
RE-IC12-ACI	ENSBTAG00000016496	U5	snRNA
RE-IC12-ACI	ENSBTAG00000016589		lncRNA
RE-IC12-ACI	ENSBTAG00000066493	NDUFA12	protein_coding
RE-IC12-ACI	ENSBTAG00000066319	U5	snRNA
RE-IC12-ACI	ENSBTAG00000066296	ZNF641	protein_coding
RE-IC12-ACI	ENSBTAG00000000395	PRPF40B	protein_coding
RE-IC12-ACI	ENSBTAG00000066266		lncRNA
RE-IC12-ACI	ENSBTAG00000068799		lncRNA
RE-IC12-ACI	ENSBTAG00000000286		lncRNA
RE-IC12-ACI	ENSBTAG00000015024	ADAMTS20	protein_coding
RE-IC12-ACI	ENSBTAG00000074044		protein_coding
RE-IC12-ACI	ENSBTAG00000065744		lncRNA
RE-IC12-ACI	ENSBTAG00000065688	PFKM	protein_coding
RE-IC12-ACI	ENSBTAG00000014829	GXYLT1	protein_coding
RE-IC12-ACI	ENSBTAG00000065445		lncRNA
RE-IC12-ACI	ENSBTAG00000065276		lncRNA
RE-IC12-ACI	ENSBTAG00000065124		lncRNA
RE-IC12-ACI	ENSBTAG00000000289	MYRFL	protein_coding
RE-IC12-ACI	ENSBTAG00000064709		protein_coding
RE-IC12-ACI	ENSBTAG00000078158		lncRNA
RE-IC12-ACI	ENSBTAG00000064569		lncRNA
RE-IC12-ACI	ENSBTAG00000016593	ASB8	protein_coding
RE-IC12-ACI	ENSBTAG00000070607		lncRNA
RE-IC12-ACI	ENSBTAG00000015311		lncRNA
RE-IC12-ACI	ENSBTAG00000072602		lncRNA
RE-IC12-ACI	ENSBTAG00000015296	FMNL3	protein_coding
RE-IC12-ACI	ENSBTAG00000016165		lncRNA
RE-IC12-ACI	ENSBTAG00000003748	PTPRR	protein_coding
RE-IC12-ACI	ENSBTAG00000003749		lncRNA
RE-IC12-ACI	ENSBTAG00000072151	PTPRB	protein_coding
RE-IC12-ACI	ENSBTAG00000072940	KRT7	protein_coding
RE-IC12-ACI	ENSBTAG00000016166	CNOT2	protein_coding
RE-IC12-ACI	ENSBTAG00000071416	KCNMB4	protein_coding
RE-IC12-ACI	ENSBTAG00000016260		lncRNA
RE-IC12-ACI	ENSBTAG00000073241		lncRNA
RE-IC12-ACI	ENSBTAG00000071168		protein_coding
RE-IC12-ACI	ENSBTAG00000073755		protein_coding
RE-IC12-ACI	ENSBTAG00000016398	LRRK2	protein_coding
RE-IC12-ACI	ENSBTAG00000014375		lncRNA
RE-IC12-ACI	ENSBTAG00000004181		lncRNA
RE-IC12-ACI	ENSBTAG00000016414		lncRNA
RE-IC12-ACI	ENSBTAG00000069659	DNAJC22	protein_coding
RE-IC12-ACI	ENSBTAG00000069722	TMCC3	protein_coding
RE-IC12-ACI	ENSBTAG00000073354	OR5BJ2	protein_coding
RE-IC12-ACI	ENSBTAG00000073563	VDR	protein_coding
RE-IC12-ACI	ENSBTAG00000070865		lncRNA
RE-IC12-ACI	ENSBTAG00000079005		lncRNA
RE-IC12-ACI	ENSBTAG00000070309		lncRNA
RE-IC12-ACI	ENSBTAG00000002931		lncRNA
RE-IC12-ACI	ENSBTAG00000070412		lncRNA
RE-IC12-ACI	ENSBTAG00000070548		lncRNA
RE-IC12-ACI	ENSBTAG00000073736		protein_coding
RE-IC12-ACI	ENSBTAG00000069851	BEST3	protein_coding
RE-IC12-ACI	ENSBTAG00000060060		lncRNA
RE-IC12-ACI	ENSBTAG00000002390		protein_coding
RE-IC12-ACI	ENSBTAG00000061673		lncRNA
RE-IC12-ACI	ENSBTAG00000014044		lncRNA
RE-IC12-ACI	ENSBTAG00000061233		lncRNA
RE-IC12-ACI	ENSBTAG00000061138	CCDC184	protein_coding
RE-IC12-ACI	ENSBTAG00000014030		lncRNA
RE-IC12-ACI	ENSBTAG00000060684	VEZT	protein_coding
RE-IC12-ACI	ENSBTAG00000060665		lncRNA
RE-IC12-ACI	ENSBTAG00000060421		lncRNA
RE-IC12-ACI	ENSBTAG00000017864	FGD6	protein_coding
RE-IC12-ACI	ENSBTAG00000060251		lncRNA
RE-IC12-ACI	ENSBTAG00000060201		lncRNA
RE-IC12-ACI	ENSBTAG00000078714		lncRNA
RE-IC12-ACI	ENSBTAG00000078571	PRPH	protein_coding
RE-IC12-ACI	ENSBTAG00000017729		lncRNA
RE-IC12-ACI	ENSBTAG00000006883		protein_coding
RE-IC12-ACI	ENSBTAG00000059496		lncRNA
RE-IC12-ACI	ENSBTAG00000006904		lncRNA
RE-IC12-ACI	ENSBTAG00000059189	NR2C1	protein_coding
RE-IC12-ACI	ENSBTAG00000007144	EIF4B	protein_coding
RE-IC12-ACI	ENSBTAG00000007145		lncRNA
RE-IC12-ACI	ENSBTAG00000058842	TNS2	protein_coding
RE-IC12-ACI	ENSBTAG00000058654		lncRNA
RE-IC12-ACI	ENSBTAG00000013720	KRT83	protein_coding
RE-IC12-ACI	ENSBTAG00000078194	KRT82	protein_coding
RE-IC12-ACI	ENSBTAG00000015407		lncRNA
RE-IC12-ACI	ENSBTAG00000013555		lncRNA
RE-IC12-ACI	ENSBTAG00000051820	KRT86	protein_coding
RE-IC12-ACI	ENSBTAG00000060173		lncRNA
RE-IC12-ACI	ENSBTAG00000063773	IL22	protein_coding
RE-IC12-ACI	ENSBTAG00000062077	ACVR1B	protein_coding
RE-IC12-ACI	ENSBTAG00000062954	OR8S26	protein_coding
RE-IC12-ACI	ENSBTAG00000061320		protein_coding
RE-IC12-ACI	ENSBTAG00000074184		lncRNA
RE-IC12-ACI	ENSBTAG00000063228		lncRNA
RE-IC12-ACI	ENSBTAG00000062742		lncRNA
RE-IC12-ACI	ENSBTAG00000004718		lncRNA
RE-IC12-ACI	ENSBTAG00000062801		lncRNA
RE-IC12-ACI	ENSBTAG00000063810		lncRNA
RE-IC12-ACI	ENSBTAG00000063927		lncRNA
RE-IC12-ACI	ENSBTAG00000063965	PUS7L	protein_coding
RE-IC12-ACI	ENSBTAG00000064049		lncRNA
RE-IC12-ACI	ENSBTAG00000064220		lncRNA
RE-IC12-ACI	ENSBTAG00000004660		lncRNA
RE-IC12-ACI	ENSBTAG00000004851		lncRNA
RE-IC12-ACI	ENSBTAG00000062334		lncRNA
RE-IC12-ACI	ENSBTAG00000062131		lncRNA
RE-IC12-ACI	ENSBTAG00000062150	SPATS2	protein_coding
RE-IC12-ACI	ENSBTAG00000017504	NCKAP5L	protein_coding
RE-IC12-ACI	ENSBTAG00000062330		lncRNA
RE-IC12-ACI	ENSBTAG00000074366		lncRNA
RE-IC12-ACI	ENSBTAG00000002256		protein_coding
RE-IC12-ACI	ENSBTAG00000014197	FAIM2	protein_coding
RE-IC12-ACI	ENSBTAG00000074590		lncRNA
RE-IC12-ACI	ENSBTAG00000062600		lncRNA
RE-IC12-ACI	ENSBTAG00000062636	YEATS4	protein_coding
RE-ACI	ENSBTAG00000013745	ITGA5	protein_coding
RE-ACI	ENSBTAG00000012636	IKZF4	protein_coding
RE-ACI	ENSBTAG00000013315	ATP5F1B	protein_coding
RE-ACI	ENSBTAG00000015016	CALCOCO1	protein_coding
RE-ACI	ENSBTAG00000012896	TMT1B	protein_coding
RE-ACI	ENSBTAG00000012897	ITGA7	protein_coding
RE-ACI	ENSBTAG00000014129	RAB5B	protein_coding
RE-ACI	ENSBTAG00000013486	KICS2	protein_coding
RE-ACI	ENSBTAG00000014697	SMARCC2	protein_coding
RE-ACI	ENSBTAG00000006160	SUOX	protein_coding
RE-ACI	ENSBTAG00000004384	APOF	protein_coding
RE-ACI	ENSBTAG00000004494	B4GALNT1	protein_coding
RE-ACI	ENSBTAG00000002355		protein_coding
RE-ACI	ENSBTAG00000005384	COPZ1	protein_coding
RE-ACI	ENSBTAG00000005606	HOXC9	protein_coding
RE-ACI	ENSBTAG00000008900	CELA1	protein_coding
RE-ACI	ENSBTAG00000005863	ATF7	protein_coding
RE-ACI	ENSBTAG00000004376	PAN2	protein_coding
RE-ACI	ENSBTAG00000006313	OR6C76	protein_coding
RE-ACI	ENSBTAG00000001983	SMAGP	protein_coding
RE-ACI	ENSBTAG00000006879	HOXC11	protein_coding
RE-ACI	ENSBTAG00000001562	NFE2	protein_coding
RE-ACI	ENSBTAG00000042677	bta-mir-677	snoRNA
RE-ACI	ENSBTAG00000001553	HNRNPA1	protein_coding
RE-ACI	ENSBTAG00000005735	ATP5MC2	protein_coding
RE-ACI	ENSBTAG00000004349	DAZAP2	protein_coding
RE-ACI	ENSBTAG00000003304	HOXC4	protein_coding
RE-ACI	ENSBTAG00000003278	HOXC10	protein_coding
RE-ACI	ENSBTAG00000003021	SP1	protein_coding
RE-ACI	ENSBTAG00000003942	PIP4K2C	protein_coding
RE-ACI	ENSBTAG00000004018	DGKA	protein_coding
RE-ACI	ENSBTAG00000004019	PMEL	protein_coding
RE-ACI	ENSBTAG00000004380	STAT2	protein_coding
RE-ACI	ENSBTAG00000004021	CDK2	protein_coding
RE-ACI	ENSBTAG00000004378	IL23A	protein_coding
RE-ACI	ENSBTAG00000004367	COQ10A	protein_coding
RE-ACI	ENSBTAG00000004371	CS	protein_coding
RE-ACI	ENSBTAG00000004374	CNPY2	protein_coding
RE-ACI	ENSBTAG00000002798	NABP2	protein_coding
RE-ACI	ENSBTAG00000002401	NPFF	protein_coding
RE-ACI	ENSBTAG00000007158	TSPAN31	protein_coding
RE-ACI	ENSBTAG00000002799	SLC39A5	protein_coding
RE-ACI	ENSBTAG00000011720	HSD17B6	protein_coding
RE-ACI	ENSBTAG00000007152	OS9	protein_coding
RE-ACI	ENSBTAG00000010616	MBD6	protein_coding
RE-ACI	ENSBTAG00000010624	DCTN2	protein_coding
RE-ACI	ENSBTAG00000010701	NACA	protein_coding
RE-ACI	ENSBTAG00000010799	MYL6	protein_coding
RE-ACI	ENSBTAG00000010924	LETMD1	protein_coding
RE-ACI	ENSBTAG00000010444	ERBB3	protein_coding
RE-ACI	ENSBTAG00000011352	TBC1D30	protein_coding
RE-ACI	ENSBTAG00000010127	MIP	protein_coding
RE-ACI	ENSBTAG00000011762	ANKRD52	protein_coding
RE-ACI	ENSBTAG00000011892	SRGAP1	protein_coding
RE-ACI	ENSBTAG00000011918	BLOC1S1	protein_coding
RE-ACI	ENSBTAG00000011927	RDH5	protein_coding
RE-ACI	ENSBTAG00000011931	CD63	protein_coding
RE-ACI	ENSBTAG00000000435	TARBP2	protein_coding
RE-ACI	ENSBTAG00000010928	CSRNP2	protein_coding
RE-ACI	ENSBTAG00000009051	MMP19	protein_coding
RE-ACI	ENSBTAG00000012149	HOXC8	protein_coding
RE-ACI	ENSBTAG00000007160	CDK4	protein_coding
RE-ACI	ENSBTAG00000007417	GDF11	protein_coding
RE-ACI	ENSBTAG00000007636	IRAK3	protein_coding
RE-ACI	ENSBTAG00000000924	HOXC12	protein_coding
RE-ACI	ENSBTAG00000000923	HOXC13	protein_coding
RE-ACI	ENSBTAG00000010451	PA2G4	protein_coding
RE-ACI	ENSBTAG00000009049	TMEM198B	protein_coding
RE-ACI	ENSBTAG00000007156	AGAP2	protein_coding
RE-ACI	ENSBTAG00000009238	HOXC6	protein_coding
RE-ACI	ENSBTAG00000009281	SPRYD4	protein_coding
RE-ACI	ENSBTAG00000009284	GLS2	protein_coding
RE-ACI	ENSBTAG00000009542	ZC3H10	protein_coding
RE-ACI	ENSBTAG00000009543	ESYT1	protein_coding
RE-ACI	ENSBTAG00000009634	HOXC5	protein_coding
RE-ACI	ENSBTAG00000008897	BIN2	protein_coding
RE-ACI	ENSBTAG00000064309	RASSF3	protein_coding
RE-ACI	ENSBTAG00000015592	GPR84	protein_coding
RE-ACI	ENSBTAG00000062013		lncRNA
RE-ACI	ENSBTAG00000062293		pseudogene
RE-ACI	ENSBTAG00000062294		lncRNA
RE-ACI	ENSBTAG00000062402		lncRNA
RE-ACI	ENSBTAG00000062505		lncRNA
RE-ACI	ENSBTAG00000062682		lncRNA
RE-ACI	ENSBTAG00000061472		pseudogene
RE-ACI	ENSBTAG00000063512		lncRNA
RE-ACI	ENSBTAG00000061283	CTDSP2	protein_coding
RE-ACI	ENSBTAG00000064414		lncRNA
RE-ACI	ENSBTAG00000064522		lncRNA
RE-ACI	ENSBTAG00000064972	OR6C277	protein_coding
RE-ACI	ENSBTAG00000065195		protein_coding
RE-ACI	ENSBTAG00000065628		lncRNA
RE-ACI	ENSBTAG00000066123		lncRNA
RE-ACI	ENSBTAG00000066284		pseudogene
RE-ACI	ENSBTAG00000063270		lncRNA
RE-ACI	ENSBTAG00000058017		lncRNA
RE-ACI	ENSBTAG00000055682		lncRNA
RE-ACI	ENSBTAG00000042298	U6	snRNA
RE-ACI	ENSBTAG00000055896		lncRNA
RE-ACI	ENSBTAG00000056047		pseudogene
RE-ACI	ENSBTAG00000056492		lncRNA
RE-ACI	ENSBTAG00000056957		pseudogene
RE-ACI	ENSBTAG00000057388		lncRNA
RE-ACI	ENSBTAG00000061881	OR6C7G	protein_coding
RE-ACI	ENSBTAG00000057914		lncRNA
RE-ACI	ENSBTAG00000069407		lncRNA
RE-ACI	ENSBTAG00000058977		lncRNA
RE-ACI	ENSBTAG00000059068		lncRNA
RE-ACI	ENSBTAG00000059304		lncRNA
RE-ACI	ENSBTAG00000059474		lncRNA
RE-ACI	ENSBTAG00000060026	OR6C3	protein_coding
RE-ACI	ENSBTAG00000060147		lncRNA
RE-ACI	ENSBTAG00000060984		pseudogene
RE-ACI	ENSBTAG00000057564		lncRNA
RE-ACI	ENSBTAG00000076451	OR6C2	protein_coding
RE-ACI	ENSBTAG00000075002		lncRNA
RE-ACI	ENSBTAG00000075047		lncRNA
RE-ACI	ENSBTAG00000075241	OR6C75	protein_coding
RE-ACI	ENSBTAG00000075256		lncRNA
RE-ACI	ENSBTAG00000075296	OR6C1S	protein_coding
RE-ACI	ENSBTAG00000075299		lncRNA
RE-ACI	ENSBTAG00000076030		lncRNA
RE-ACI	ENSBTAG00000066508		lncRNA
RE-ACI	ENSBTAG00000076147		lncRNA
RE-ACI	ENSBTAG00000074650		lncRNA
RE-ACI	ENSBTAG00000076827	OR6C1Q	protein_coding
RE-ACI	ENSBTAG00000077384	OR6C280	protein_coding
RE-ACI	ENSBTAG00000077482	OR6C269	protein_coding
RE-ACI	ENSBTAG00000077549	OR6C1N	protein_coding
RE-ACI	ENSBTAG00000078188		lncRNA
RE-ACI	ENSBTAG00000078760	OR6C265	protein_coding
RE-ACI	ENSBTAG00000078846	OR6C5	protein_coding
RE-ACI	ENSBTAG00000076102		lncRNA
RE-ACI	ENSBTAG00000072630		lncRNA
RE-ACI	ENSBTAG00000055558		lncRNA
RE-ACI	ENSBTAG00000070211	U6	snRNA
RE-ACI	ENSBTAG00000071361		lncRNA
RE-ACI	ENSBTAG00000071535		lncRNA
RE-ACI	ENSBTAG00000071825	OR6C5H	protein_coding
RE-ACI	ENSBTAG00000072152		protein_coding
RE-ACI	ENSBTAG00000072173		lncRNA
RE-ACI	ENSBTAG00000074887	OR6C35	protein_coding
RE-ACI	ENSBTAG00000072289		lncRNA
RE-ACI	ENSBTAG00000074860		lncRNA
RE-ACI	ENSBTAG00000072893		lncRNA
RE-ACI	ENSBTAG00000073444		pseudogene
RE-ACI	ENSBTAG00000073528	CBX5	protein_coding
RE-ACI	ENSBTAG00000074003	OR6C17	protein_coding
RE-ACI	ENSBTAG00000074045		lncRNA
RE-ACI	ENSBTAG00000074069		lncRNA
RE-ACI	ENSBTAG00000074637		lncRNA
RE-ACI	ENSBTAG00000069047	OR6C282	protein_coding
RE-ACI	ENSBTAG00000072228		lncRNA
RE-ACI	ENSBTAG00000021287	SLC16A7	protein_coding
RE-ACI	ENSBTAG00000018524	AMHR2	protein_coding
RE-ACI	ENSBTAG00000018861	C5H12orf56	protein_coding
RE-ACI	ENSBTAG00000019312	TFCP2	protein_coding
RE-ACI	ENSBTAG00000020459	TIMELESS	protein_coding
RE-ACI	ENSBTAG00000020662	SARNP	protein_coding
RE-ACI	ENSBTAG00000020663	ORMDL2	protein_coding
RE-ACI	ENSBTAG00000020664	DNAJC14	protein_coding
RE-ACI	ENSBTAG00000026754	RNF41	protein_coding
RE-ACI	ENSBTAG00000020758	MAP3K12	protein_coding
RE-ACI	ENSBTAG00000018003	ARHGEF25	protein_coding
RE-ACI	ENSBTAG00000021336	KIF5A	protein_coding
RE-ACI	ENSBTAG00000021974	SMUG1	protein_coding
RE-ACI	ENSBTAG00000023289	SLC26A10	protein_coding
RE-ACI	ENSBTAG00000023471		pseudogene
RE-ACI	ENSBTAG00000024691	OR6C1	protein_coding
RE-ACI	ENSBTAG00000025005	TMT1A	protein_coding
RE-ACI	ENSBTAG00000055866		lncRNA
RE-ACI	ENSBTAG00000020757	PCBP2	protein_coding
RE-ACI	ENSBTAG00000017465	GNS	protein_coding
RE-ACI	ENSBTAG00000015604	ZNF385A	protein_coding
RE-ACI	ENSBTAG00000016362	POU6F1	protein_coding
RE-ACI	ENSBTAG00000016904	MARCHF9	protein_coding
RE-ACI	ENSBTAG00000016906	CYP27B1	protein_coding
RE-ACI	ENSBTAG00000016908	METTL1	protein_coding
RE-ACI	ENSBTAG00000016910	EEF1AKMT3	protein_coding
RE-ACI	ENSBTAG00000016912	TSFM	protein_coding
RE-ACI	ENSBTAG00000018405	MARS1	protein_coding
RE-ACI	ENSBTAG00000017401	TBK1	protein_coding
RE-ACI	ENSBTAG00000018131	ATF1	protein_coding
RE-ACI	ENSBTAG00000017543	ATP23	protein_coding
RE-ACI	ENSBTAG00000017830	RBMS2	protein_coding
RE-ACI	ENSBTAG00000017840	BAZ2A	protein_coding
RE-ACI	ENSBTAG00000017943	GALNT6	protein_coding
RE-ACI	ENSBTAG00000017950	SLC4A8	protein_coding
RE-ACI	ENSBTAG00000017967	PTGES3	protein_coding
RE-ACI	ENSBTAG00000018002	DTX3	protein_coding
RE-ACI	ENSBTAG00000026916	PRR13	protein_coding
RE-ACI	ENSBTAG00000016913	AVIL	protein_coding
RE-ACI	ENSBTAG00000050652		protein_coding
RE-ACI	ENSBTAG00000043104		snoRNA
RE-ACI	ENSBTAG00000044000	PRIM1	protein_coding
RE-ACI	ENSBTAG00000044339	bta-mir-2433	miRNA
RE-ACI	ENSBTAG00000044363	bta-mir-2430	miRNA
RE-ACI	ENSBTAG00000044879	bta-mir-2432	miRNA
RE-ACI	ENSBTAG00000047358	HIGD1C	protein_coding
RE-ACI	ENSBTAG00000047818	TAFA2	protein_coding
RE-ACI	ENSBTAG00000055543		lncRNA
RE-ACI	ENSBTAG00000049930	bta-mir-677	miRNA
RE-ACI	ENSBTAG00000043048		snoRNA
RE-ACI	ENSBTAG00000050872	TMPRSS12	protein_coding
RE-ACI	ENSBTAG00000051445	U6	snRNA
RE-ACI	ENSBTAG00000051761		protein_coding
RE-ACI	ENSBTAG00000051990	OR6C7F	protein_coding
RE-ACI	ENSBTAG00000052591	bta-mir-12054	miRNA
RE-ACI	ENSBTAG00000052994	bta-mir-2285f-1	miRNA
RE-ACI	ENSBTAG00000054507	OR6C276P	pseudogene
RE-ACI	ENSBTAG00000047825	OR6C202	protein_coding
RE-ACI	ENSBTAG00000032914		protein_coding
RE-ACI	ENSBTAG00000031146	PYM1	protein_coding
RE-ACI	ENSBTAG00000029788	MIR196A2	miRNA
RE-ACI	ENSBTAG00000031217	MYL6B	protein_coding
RE-ACI	ENSBTAG00000031544	DDIT3	protein_coding
RE-ACI	ENSBTAG00000043484		snoRNA
RE-ACI	ENSBTAG00000026993	TMBIM4	protein_coding
RE-ACI	ENSBTAG00000029869	bta-mir-26a-2	miRNA
RE-ACI	ENSBTAG00000032902	SLC11A2	protein_coding
RE-ACI	ENSBTAG00000032899		protein_coding
RE-ACI	ENSBTAG00000033726	GRIP1	protein_coding
RE-ACI	ENSBTAG00000038893		protein_coding
RE-ACI	ENSBTAG00000038896	RPS26	protein_coding
RE-ACI	ENSBTAG00000042169		snoRNA
RE-ACI	ENSBTAG00000026962	XPOT	protein_coding
RE-ACI	ENSBTAG00000000237		protein_coding
RE-ACI	ENSBTAG00000042310		snoRNA
IC12-ACI	ENSBTAG00000056552		lncRNA
IC12-ACI	ENSBTAG00000020914	CPNE8	protein_coding
IC12-ACI	ENSBTAG00000066868		lncRNA
IC12-ACI	ENSBTAG00000031950	RAB3IP	protein_coding
